# Supplementary material for: Possible roles of genetic variations in chemotherapy related cardiotoxicity in pediatric acute lymphoblastic leukemia and osteosarcoma
Source: BMC Cancer. 2018 Jul 3;18:704. doi: 10.1186/s12885-018-4629-6 (PMC6029426; doi:10.1186/s12885-018-4629-6)
Supplement: Supplementary file 1 — Information about the studied SNPs. Information on the selected SNPs is shown in an additional table file in more detail (gene, SNP ID, chromosome, position, function, alleles and minor allele frequencies). (XLSX 14 kb) [file 12885_2018_4629_MOESM1_ESM.xlsx]

## Sheet: Munka1
Additional file 1: Information about the studied SNPs
Gene	SNP	Chromosome	Position	Function	Major allele	Minor allele	MAF
ABCB1	rs3842	7q21.1	87504050	3’UTR	A	G	0.128
ABCB1	rs1045642	7q21.1	87509329	Ile1145Ile	T	C	0.450
ABCB1	rs10280101	7q21.1	87524269	intron	A	C	0.090
ABCB1	rs2032582	7q21.1	87531302	Ala893Ser/Ala893Thr	G	T/A	0.454/0.028
ABCB1	rs11760837	7q21.1	87533700	intron	T	C	0.087
ABCB1	rs1128503	7q21.1	87550285	Gly412Gly	C	T	0.468
ABCB1	rs1202179	7q21.1	87574963	intron	A	G	0.272
ABCB1	rs9282564	7q21.1	87600124	Asn21Asp	A	G	0.111
ABCC1	rs35587	16p13.1	16045857	Asn354Asn	T	C	0.329
ABCC1	rs35605	16p13.1	16068162	Leu562Leu	C	T	0.187
ABCC1	rs8187858	16p13.1	16068182	Tyr568Tyr	C	T	0.087
ABCC1	rs4148350	16p13.1	16076620	intron	G	T	0.079
ABCC1	rs35626	16p13.1	16076758	intron	G	T	0.335
ABCC1	rs212087	16p13.1	16136433	intron	C	T	0.420
ABCC1	rs3743527	16p13.1	16141824	3’UTR	C	T	0.247
ABCC1	rs212090	16p13.1	16142147	3’UTR	T	A	0.431
ABCC1	rs212091	16p13.1	16142793	3’UTR	A	G	0.135
ABCC1	rs212093	16p13.1	16143897	downstream	A	G	0.417
ABCC2	rs717620	10q24.2	99782821	5’UTR	G	A	0.163
ABCC2	rs2273697	10q24.2	99804058	Val417Ile	G	A	0.216
ABCC2	rs3740066	10q24.2	99844450	Ile1324Ile	G	A	0.328
ABCG2	rs2231142	4q22	88131171	Gln141Lys	C	A	0.097
ABCG2	rs1564481	4q22	88140113	intron	C	T	0.388
AKR1A1	rs9147	1p34.1	45551015	5’UTR	T	C	0.454
AKR1A1	rs2934859	1p34.1	45552164	intron	G	A	0.451
AKR1C3	rs3763676	10p15	5094307	5’UTR	T	C	0.282
AKR1C3	rs7741	10p15	5096415	Pro30Pro	G	A	0.292
AKR1C3	rs12387	10p15	5097493	Lys104Lys	A	G	0.170
AKR1C3	rs10508293	10p15	5098945	intron	T	C	0.195
AKR1C3	rs3209896	10p15	5107511	3’UTR	A	G	0.448
BCL2	rs4987853	18q21.3	63126422	3’UTR	A	G	0.160
BCL2	rs1564483	18q21.3	63127421	3’UTR	G	A	0.283
BCL2	rs4987845	18q21.3	63127955	3’UTR	G	A	0.081
BCL2	rs4941195	18q21.3	63302803	intron	C	A	0.440
BCL2	rs1893806	18q21.3	63317731	intron	T	G	0.433
CEP72	rs4956954	5p15.3	607273	intron	A	G	0.339
CEP72	rs924607	5p15.3	609978	intron	C	T	0.434
CEP72	rs12522955	5p15.3	639116	Pro412Thr	C	A	0.195
CEP72	rs868649	5p15.3	640590	Thr509Ala	T	C	0.230
CEP72;TPPP	rs2458815	5p15.3	653228	3’UTR	A	G	0.216
CHTF8;HAS3	rs2232228	16q22	69109674	Ala93Ala	A	G	0.442
CYP3A4	rs3735451	7q22	99758352	intron	A	G	0.139
CYP3A4	rs2246709	7q22	99768096	intron	A	G	0.274
CYP3A5	rs4646450	7q22	99668695	intron	C	T	0.155
CYP3A5	rs776746	7q22	99672916	intron	G	A	0.087
CYP3A5	rs28365067	7q22	99674687	intron	C	T	0.076
GSTP1	rs6591256	11q13.2	67582428	5’UTR	A	G	0.360
GSTP1	rs4147581	11q13.2	67584114	intron	Unsuccessful
GSTP1	rs1695	11q13.2	67585218	Ile105Val	A	G	0.297
GSTP1	rs749174	11q13.2	67585782	intron	C	T	0.304
HTATSF1P2;NQO2	rs1143684	6p25	3010156	Phe47Leu	T	C	0.234
HTATSF1P2;NQO2	rs6955	6p25	3019693	3’UTR	G	C	0.162
KDSR;BCL2	rs1801018	18q21.3	63318646	Thr7Thr	Unsuccessful
LINC01011;NQO2	rs2071002	6p25	3000069	5’UTR	Unsuccessful
MTHFR	rs1801131	1p36.2	11794419	Glu470Ala	A	C	0.318
NFAT5;NQO1	rs1043470	16q22	69704005	3’UTR	C	T	0.115
NQO1	rs1800566	16q22	69711242	Pro187Ser	C	T	0.180
NQO1	rs1469908	16q22	69730509	5’UTR	A	G	0.393
NQO2	rs4149352	6p25	3002004	intron	C	T	0.226
RARG;ITGB7	rs2229774	12q13.1	53211761	Ser427Leu	C	T	0.084
SLC22A17	rs12882406	14q11.2	23343028	downstream	G	C	0.370
SLC22A17	rs4982753	14q11.2	23345360	downstream	C	T	0.258
SLC22A6	rs10897310	11q12	62973704	downstream	T	C	0.376
SLC22A6	rs6591722	11q12	62982208	intron	T	A	0.315
SLC22A7;CRIP3	rs2270860	6p21.1	43302413	Ser425Ser	G	A	0.334
SLC22A7;CRIP3	rs4149178	6p21.1	43304450	intron	A	G	0.165
SLC22A8	rs2276299	11q12	62998959	Thr241Thr	A	T	0.179
SLC28A3	rs7853758	9q21.3	84286011	Leu461Leu	G	A	0.139
SLC28A3	rs885004	9q21.3	84294635	intron	G	A	0.138
SLC28A3	rs7867504	9q21.3	84305321	Thr89Thr	T	C	0.297
Minor/major allels according to HapMap-CEU, chromosomal position according to the Variation Viewer (GRCh38.p7). Abbreviations: MAF, global minor allele frequency; SNP, single nucleotide polymorphism; HWE, Hardy-Weinberg Equilibrium.
